# Supplementary material for: Clinical and Immunological Predictors of Hemorrhagic Fever with Renal Syndrome Outcome during the Early Phase
Source: Viruses. 2022 Mar 14;14(3):595. doi: 10.3390/v14030595 (PMC8954228; doi:10.3390/v14030595)
Supplement: Supplementary file 1 [file viruses-14-00595-s001.zip]

Archive with 1 entries (1 files):
- viruses-1589207-supplementary.pdf
